# Supplementary material for: Portion Size of Energy-Dense Foods among French and UK Adults by BMI Status
Source: Nutrients. 2018 Dec 20;11(1):12. doi: 10.3390/nu11010012 (PMC6356251; doi:10.3390/nu11010012)
Supplement: Supplementary file 1 [file nutrients-11-00012-s001.zip]

Archive with 4 entries (4 files):
- HR_Supplementary4_Nutrients.docx
- HR_Supplementary1_Nutrients.docx
- HR_Supplementary2_Nutrients.docx
- HR_Supplementary3_Nutrients.docx
